# Supplementary material for: Construction and Analysis of GmFAD2-1A and GmFAD2-2A Soybean Fatty Acid Desaturase Mutants Based on CRISPR/Cas9 Technology
Source: Int J Mol Sci. 2020 Feb 7;21(3):1104. doi: 10.3390/ijms21031104 (PMC7037799; doi:10.3390/ijms21031104)
Supplement: Supplementary file 1 [file ijms-21-01104-s001.zip]

Archive with 13 entries (12 files):
- Supplementary Files/
- Supplementary Files/Figure S1.docx
- Supplementary Files/Figure S2.docx
- Supplementary Files/Figure S3.docx
- Supplementary Files/Figure S4.docx
- Supplementary Files/Figure S5.docx
- Supplementary Files/Figure S6.docx
- Supplementary Files/Table S1.docx
- Supplementary Files/Table S2.docx
- Supplementary Files/Table S3.docx
- Supplementary Files/Table S4.docx
- Supplementary Files/Text S1.docx
- Supplementary Files/Text S2.docx
